# Supplementary material for: Perspectives on the representation of frailty in the electronic frailty index
Source: BMC Prim Care. 2024 Jan 2;25:4. doi: 10.1186/s12875-023-02225-z (PMC10759446; doi:10.1186/s12875-023-02225-z)
Supplement: Supplementary file 1 — Additional file 1. [file 12875_2023_2225_MOESM1_ESM.zip]

Archive with 2 entries (2 files):
- 12875_2023_2225_MOESM1_ESM.docx
- 12875_2023_2225_MOESM2_ESM.docx
